# Supplementary material for: Guideline-concordant treatment among adolescents and young adults with acute lymphoblastic leukemia
Source: JNCI Cancer Spectr. 2025 Apr 16;9(3):pkaf033. doi: 10.1093/jncics/pkaf033 (PMC12121638; doi:10.1093/jncics/pkaf033)
Supplement: pkaf033_Supplementary_Data [file pkaf033_supplementary_data.zip]

Archive with 2 entries (2 files):
- 16N1CD_PtLevel_SUPPFig_FINAL_CLEANv3.pdf
- L16N1_Pt-levl_SUPPTables_2025Feb24_CLEAN.docx
